# Supplementary material for: The absence of an invasive air sac system in the earliest dinosaurs suggests multiple origins of vertebral pneumaticity
Source: Sci Rep. 2022 Dec 9;12:20844. doi: 10.1038/s41598-022-25067-8 (PMC9734174; doi:10.1038/s41598-022-25067-8)
Supplement: Supplementary file 1 — Supplementary Tables. [file 41598_2022_25067_MOESM1_ESM.xlsx]

## Sheet: Planilha1
Taxon	Specimen	Axial element	Position	Maximum foramen diameter (mm)
Gnathovorax	CAPPA/UFSM-0009	cervical	ventral (centrum)	0.505
Gnathovorax	CAPPA/UFSM-0009	cervical	ventral (centrum)	0.285
Gnathovorax	CAPPA/UFSM-0009	cervical	lateral fossa (centrum)	0.376
Gnathovorax	CAPPA/UFSM-0009	cervical	lateral fossa (centrum)	0.196
Gnathovorax	CAPPA/UFSM-0009	cervical	lateral fossa (centrum)	0.056
Pampadromaeus	ULBRA-PV016	anterior dorsal	lateral (centrum)	0.019
Pampadromaeus	ULBRA-PV016	anterior dorsal	lateral (centrum)	0.010
Pampadromaeus	ULBRA-PV016	anterior dorsal	lateral (centrum)	0.047
Pampadromaeus	ULBRA-PV016	anterior dorsal	lateral (centrum)	0.010
Pampadromaeus	ULBRA-PV016	anterior dorsal	lateral (centrum)	0.028
Buriolestes	CAPPA/UFSM-0035	anterior cervical	lateral (centrum)	0.810
Buriolestes	CAPPA/UFSM-0035	cervical	lateral (centrum)	0.367
Buriolestes	CAPPA/UFSM-0035	anterior dorsal	lateral (centrum)	0.309
Buriolestes	CAPPA/UFSM-0035	anterior dorsal	lateral (centrum)	0.407
Buriolestes	CAPPA/UFSM-0035	anterior dorsal	lateral (centrum)	0.320
Buriolestes	CAPPA/UFSM-0035	anterior dorsal	lateral (centrum)	0.380
Buriolestes	CAPPA/UFSM-0035	anterior dorsal	lateral (centrum)	0.564
Buriolestes	CAPPA/UFSM-0035	anterior dorsal	lateral (centrum)	0.282
Buriolestes	CAPPA/UFSM-0035	posterior cervical	lateral (centrum)	0.936
Buriolestes	CAPPA/UFSM-0035	posterior cervical	lateral (centrum)	0.198
Buriolestes	CAPPA/UFSM-0035	posterior cervical	lateral (centrum)	0.276
Buriolestes	CAPPA/UFSM-0035	posterior cervical	lateral (centrum)	0.338
Buriolestes	CAPPA/UFSM-0035	posterior dorsal	lateral (centrum)	0.413
Buriolestes	CAPPA/UFSM-0035	posterior dorsal	lateral (centrum)	0.506
Buriolestes	CAPPA/UFSM-0035	posterior dorsal	lateral (centrum)	0.368
Buriolestes	CAPPA/UFSM-0035	posterior dorsal	lateral (centrum)	0.761
Buriolestes	CAPPA/UFSM-0035	posterior dorsal	lateral (centrum)	0.289
